# Supplementary material for: BRICS sequential therapeutic regimen as first-Line treatment for PD-L1-negative metastatic non-small cell lung cancer patients harboring EGFR/ALK wild-type status: a retrospective study
Source: Front Immunol. 2025 Jun 23;16:1618110. doi: 10.3389/fimmu.2025.1618110 (PMC12230763; doi:10.3389/fimmu.2025.1618110)
Supplement: Supplementary file 1 [file DataSheet1.xlsx]

## Sheet: Sheet1
Patient-level Summary of BRICS Treatments
Patient ID	Number of BRICS Protocols Received
Case 1	1
Case 2	1
Case 3	1
Case 4	1
Case 5	1
Case 6	1
Case 7	2
Case 8	1
Case 9	2
Case 10	1
Case 11	2
Case 12	2
Case 13	1
Case 14	1
Case 15	1
Case 16	1
Case 17	2
Case 18	1
Case 19	2
Case 20	2
Case 21	1
Case 22	1
Case 23	2
